# Supplementary material for: Escherichia coli Nissle 1917 Antagonizes Candida albicans Growth and Protects Intestinal Cells from C. albicans-Mediated Damage
Source: Microorganisms. 2023 Jul 28;11(8):1929. doi: 10.3390/microorganisms11081929 (PMC10457924; doi:10.3390/microorganisms11081929)
Supplement: Supplementary file 1 [file microorganisms-11-01929-s001.zip]

Archive with 1 entries (1 files):
- microorganisms-2387510-supplementary.pdf
